# Supplementary material for: Radiomics in the characterization of lipid-poor adrenal adenomas at unenhanced CT: time to look beyond usual density metrics
Source: Eur Radiol. 2023 Aug 11;34(1):422–32. doi: 10.1007/s00330-023-10090-8 (PMC10791982; doi:10.1007/s00330-023-10090-8)
Supplement: Supplementary file 1 — Supplementary file1 (ZIP 167 KB) [file 330_2023_10090_MOESM1_ESM.zip]

Archive with 5 entries (4 files):
- EURA-D-23-00828_ESM/
- EURA-D-23-00828_ESM/EURA-D-23-00828_ESM.xlsx
- __MACOSX/EURA-D-23-00828_ESM/._EURA-D-23-00828_ESM.xlsx
- EURA-D-23-00828_ESM/EURA-D-23-00828_ESM.pdf
- __MACOSX/EURA-D-23-00828_ESM/._EURA-D-23-00828_ESM.pdf
