# Supplementary material for: Radiomics in the characterization of lipid-poor adrenal adenomas at unenhanced CT: time to look beyond usual density metrics
Source: Eur Radiol. 2023 Aug 11;34(1):422–32. doi: 10.1007/s00330-023-10090-8 (PMC10791982; doi:10.1007/s00330-023-10090-8)
Supplement: Supplementary file 1 — Supplementary file1 (ZIP 167 KB) [file 330_2023_10090_MOESM1_ESM.zip › EURA-D-23-00828_ESM/EURA-D-23-00828_ESM.xlsx]

## Sheet: Sheet1
	ADE	10th discretised intensity percentile at t0	10th intensity percentile (Original Data) at t0	10th intensity percentile at t0	90th discretised intensity percentile at t0	90th intensity percentile (Original Data) at t0	90th intensity percentile at t0	Angular second moment at t0	Area at t0 (cm²)	Area density at t0 - aligned bounding box	Area density at t0 - convex hull	Area density at t0 - enclosing ellipsoid	Area density at t0 - oriented bounding box	Area under the IVH curve at t0	Asphericity at t0	Autocorrelation at t0	Busyness at t0	Centre of mass shift at t0 (cm)	Cluster prominence at t0	Cluster shade at t0	Cluster tendency at t0	Coarseness at t0	Compactness 1 at t0	Compactness 2 at t0	Complexity at t0	Contrast (GLCM) at t0	Contrast (NGTDM) at t0	Correlation at t0	Dependence count energy at t0	Dependence count entropy at t0	Dependence count non-uniformity at t0	Dependence count variance at t0	Difference average at t0	Difference entropy at t0	Difference variance at t0	Discretised intensity entropy at t0	Discretised intensity kurtosis at t0	Discretised intensity skewness at t0	Discretised intensity standard deviation at t0	Discretised intensity uniformity at t0	Discretised intensity variance at t0	Discretised interquartile range at t0	Dissimilarity at t0	Energy at t0	Entropy (Original Data) at t0	Entropy at t0	Flatness at t0	Global intensity peak at t0	Grey level non-uniformity (GLDZM) at t0
1	1	10.8	11.6	14.5	21.8	49.3	49.4	0.00675	87.8	0.545	1.03	1.12	1.03	0.523	0.26	312	8.9	0.0741	13300	-336	54.9	0.000162	0.0375	0.5	883	16.8	0.0868	0.531	0.0108	6.9	7900	4.16	3.12	3.18	7.08	4.13	1.23	-0.827	4.55	0.0709	20.7	5.33	3.12	0.0822	5.96	5.82	0.487	49.9	505
2	0	11.6	3.23	5.28	20	49.8	49	0.0106	122	0.593	1.1	1.17	1.1	0.502	0.206	285	16.1	0.134	9360	-177	38.8	8.58e-05	0.04	0.57	784	12.1	0.0571	0.523	0.0125	6.75	12200	4.95	2.61	2.95	5.35	3.87	2.7	-0.704	3.94	0.0892	15.6	4.16	2.61	0.103	6.43	6.25	0.775	104	708
3	0	9.17	-20.2	-19.5	22.8	29.2	29.2	0.00357	16.8	0.53	1.04	1.19	1.04	0.507	0.359	293	0.967	0.367	15400	-114	73.9	0.00183	0.0335	0.398	1220	31.9	0.165	0.397	0.0119	6.69	856	2.28	4.43	3.62	12.3	4.39	-0.142	-0.157	5.19	0.0559	27	7.02	4.43	0.0597	6.28	6.24	0.484	20.1	72.6
4	0	10.3	5.04	6.8	22.6	46	46.1	0.00477	40.7	0.512	1.03	1.13	1.03	0.528	0.214	317	3.85	0.143	14600	-306	60.3	0.000401	0.0396	0.558	1150	26.6	0.137	0.388	0.0114	6.8	3260	3.13	4	3.5	10.6	4.28	0.597	-0.541	4.9	0.0628	24.1	6.08	4	0.069	6.07	5.98	0.644	41.8	251
5	0	10.5	-11.6	-8.84	22	36.7	36.8	0.00582	32.4	0.64	1.13	1.24	1.13	0.518	0.279	312	2.01	0.18	12900	-264	58.5	0.000754	0.0367	0.478	890	17.2	0.0937	0.545	0.0109	6.86	1910	3.41	3.22	3.2	6.86	4.21	0.831	-0.644	4.67	0.0657	21.8	5.63	3.22	0.0763	6.31	6.2	0.857	38.4	126
6	1	8.75	18.1	18.7	22.4	52.1	52	0.00429	105	0.638	1.2	1.32	1.2	0.621	0.356	290	13.1	0.0361	22000	-338	85.2	0.000129	0.0336	0.401	1010	23	0.137	0.576	0.0101	7.01	10800	3.22	3.72	3.4	9.09	4.37	0.00165	-0.308	5.21	0.0581	27.2	6.9	3.72	0.0655	5.78	4.58	0.712	66.2	783
7	1	9.55	-33.6	-31.1	23.3	41.3	41.4	0.0059	58.7	0.457	1.03	1.18	1.03	0.548	0.494	360	3.48	0.683	26700	-790	83.7	0.000412	0.0291	0.3	886	17.7	0.127	0.651	0.00974	7	3520	4.1	3.22	3.21	7.32	4.33	0.407	-0.871	5.43	0.0602	29.5	6.92	3.22	0.0768	6.8	6.73	0.375	39.7	237
8	1	9.77	-7.46	-4.9	23	55.9	56.1	0.00599	27.6	0.523	0.983	1.13	0.983	0.54	0.371	348	1.22	0.12	22200	-573	77.2	0.0012	0.033	0.388	809	16.7	0.108	0.645	0.00942	7.07	1250	5	3.1	3.18	7.04	4.31	0.503	-0.78	5.21	0.0613	27.1	6.36	3.1	0.0774	6.59	6.51	0.442	54	86
9	1	9.58	-40.8	-39.9	25.3	44.2	44.3	0.00377	10.6	0.488	1.01	1.15	1.01	0.578	0.328	408	0.374	0.362	34700	-758	101	0.00419	0.0346	0.427	1040	27.7	0.2	0.57	0.0111	6.78	434	2.33	4.06	3.51	11.2	4.54	0.0307	-0.641	6.03	0.0504	36.4	7.95	4.06	0.0614	6.93	6.91	0.485	30.1	34.6
10	1	8.67	-73.9	-73.9	23.8	11.1	11.1	0.00636	88	0.592	1.11	1.18	1.11	0.54	0.239	343	5.41	0.797	36800	-722	124	0.000295	0.0385	0.526	515	8.54	0.0836	0.871	0.00608	7.72	6260	7.02	2.17	2.72	3.83	4.45	-0.592	-0.487	5.76	0.0532	33.2	8.77	2.17	0.0797	6.94	6.94	0.615	32.1	302
11	1	8.97	-78.3	-78.1	22.8	-14.2	-14.3	0.00392	198	0.573	1.03	1.09	1.03	0.502	0.112	291	46.6	0.182	22500	-66.5	91.6	4.02e-05	0.0453	0.728	947	19.4	0.134	0.65	0.00843	7.24	35300	3.6	3.42	3.28	7.78	4.44	-0.249	-0.0568	5.31	0.053	28.2	7.41	3.42	0.0626	6.68	6.66	0.723	18	2150
12	1	9.57	-78	-77.9	23.6	-3.36	-3.57	0.00618	70.6	0.562	1.09	1.19	1.09	0.502	0.232	292	5.4	0.404	28800	384	99.5	0.000371	0.0388	0.534	536	8.67	0.0752	0.84	0.00685	7.56	5000	5.72	2.24	2.74	3.67	4.42	-0.109	0.33	5.32	0.0548	28.3	7.13	2.24	0.0786	6.85	6.84	0.721	28.2	200
13	1	10.4	15.9	16.9	22.3	43.7	43.5	0.00502	63.8	0.657	1.09	1.22	1.09	0.66	0.289	296	6.5	0.0653	11800	-80.8	59.6	0.000247	0.0363	0.467	1010	22.7	0.109	0.449	0.0108	6.88	5430	3.52	3.68	3.39	9.17	4.24	0.304	-0.214	4.7	0.0642	22.1	6.34	3.68	0.0708	5.57	4.05	0.7	144	412
14	0	10.8	-9.88	-7.69	21.7	32.7	32.8	0.00565	71.3	0.601	1.15	1.26	1.15	0.517	0.336	301	6.79	0.199	10100	-170	52.1	0.000222	0.0343	0.419	998	21	0.0972	0.426	0.0114	6.8	5890	3.37	3.51	3.33	8.63	4.17	0.739	-0.5	4.5	0.0679	20.2	5.57	3.51	0.0752	6.18	6.06	0.67	41.1	423
15	1	10.3	-14.5	-11.9	21.7	24.8	25	0.00838	36.9	0.61	1.04	1.12	1.04	0.515	0.224	304	2.31	0.597	18900	-290	64.3	0.00065	0.0392	0.545	713	11.7	0.0787	0.692	0.00916	7.17	1950	6.11	2.59	2.95	5.02	4.19	1.18	-0.589	4.77	0.0709	22.7	5.1	2.59	0.0915	6	5.9	0.665	52.3	107
16	1	9.9	6.56	7.7	22.6	52.2	52.2	0.00383	83.6	0.768	1.32	1.51	1.32	0.51	0.679	295	7.94	0.129	13400	-126	63.7	0.000215	0.0244	0.211	1250	32.5	0.159	0.324	0.0116	6.75	6550	2.43	4.46	3.63	12.7	4.35	0.121	-0.2	5.04	0.0581	25.4	6.76	4.46	0.0619	6.25	6.17	0.503	81	526
17	1	11.7	-1.4	2.69	22.9	41.3	41.5	0.00707	27.4	0.567	1.02	1.12	1.02	0.564	0.197	366	1.74	0.0502	13800	-397	52.3	0.000761	0.0405	0.583	1020	21.6	0.112	0.416	0.0116	6.78	1540	4.35	3.48	3.34	9.44	4.15	1.45	-0.977	4.75	0.0722	22.5	5.06	3.48	0.0841	6.08	5.94	0.587	37.1	121
18	0	8.61	-60	-58.2	21.9	27.6	27.6	0.00569	79.8	0.606	1.09	1.19	1.09	0.507	0.251	307	7.04	0.753	24000	-604	79.3	0.000222	0.0379	0.511	781	15.9	0.102	0.666	0.00989	7.05	7440	3.66	3.08	3.14	6.38	4.31	0.333	-0.721	5.18	0.0611	26.8	6.31	3.08	0.0754	7.05	7	0.666	42.2	441
19	1	11.4	-39.4	-38.3	20.4	-0.686	-0.952	0.01	30.2	0.589	1.06	1.19	1.06	0.508	0.258	294	1.62	0.163	7960	-209	39.6	0.000854	0.0376	0.502	725	11.2	0.0527	0.559	0.0117	6.76	1430	4.93	2.53	2.9	4.81	3.92	1.88	-0.851	3.97	0.0837	15.7	4.47	2.53	0.1	6.06	5.96	0.741	17.4	90.5
20	0	9.52	-38.8	-36.6	23.7	38.1	38.2	0.00444	26.6	0.588	1.04	1.15	1.04	0.543	0.261	353	1.6	0.175	23100	-490	82.7	0.000998	0.0375	0.499	966	22	0.147	0.58	0.00962	6.99	1560	3.28	3.6	3.36	8.99	4.44	0.134	-0.56	5.47	0.0548	30	7.06	3.6	0.0666	6.89	6.83	0.587	35.1	106
21	0	9.71	-41.8	-40.1	23	22	22.1	0.00556	38.3	0.567	1.03	1.09	1.03	0.513	0.119	314	3.05	0.755	21900	-170	82.1	0.000554	0.0448	0.713	784	14.4	0.107	0.702	0.00835	7.25	2590	4.85	2.89	3.08	6.03	4.38	0.336	-0.383	5.21	0.0581	27.1	6.35	2.89	0.0746	6.66	6.61	0.738	30.2	150
22	1	9.93	-5.29	-1.39	22.8	62.6	62.7	0.00661	68.1	0.531	1.04	1.14	1.04	0.54	0.305	345	5.01	0.203	21800	-622	74.2	0.000286	0.0356	0.45	796	13.9	0.0993	0.684	0.00866	7.17	4620	5.36	2.81	3.05	5.99	4.26	0.697	-0.91	5.11	0.063	26.1	6.19	2.81	0.0813	6.67	6.58	0.43	63	282
23	1	9.11	-21.4	-19.6	22.2	33.6	33.7	0.00615	19.2	0.651	1.02	1.1	1.02	0.519	0.161	324	1	0.193	18900	-530	68.6	0.00149	0.0424	0.639	873	17.4	0.108	0.595	0.0101	6.95	970	4.3	3.17	3.2	7.36	4.27	0.555	-0.812	5.06	0.0632	25.6	6.08	3.17	0.0785	6.37	6.3	0.777	27.5	69
24	1	9.18	-26.3	-23.9	21.6	40.5	40.4	0.00668	67	0.618	1.02	1.09	1.02	0.506	0.165	304	6	0.712	20300	-516	74.7	0.000256	0.0422	0.632	737	12.6	0.088	0.712	0.00902	7.16	5640	4.72	2.71	2.99	5.24	4.26	0.542	-0.738	4.98	0.0638	24.8	6.15	2.71	0.0817	6.71	6.63	0.733	55.6	287
25	1	9.7	-0.338	0.155	22.7	35.2	34.9	0.00384	335	0.514	1.03	1.08	1.03	0.542	0.174	291	112	0.353	14800	28.4	70.1	1.58e-05	0.0417	0.619	1200	29.4	0.153	0.409	0.0103	6.94	80200	2.96	4.2	3.56	11.7	4.36	0.0154	-0.036	5.06	0.0575	25.6	6.8	4.2	0.062	5.89	5.06	0.548	58.4	5810
26	1	10.2	-1.71	-0.499	22.3	39.1	39.2	0.00445	179	0.585	1.18	1.27	1.18	0.516	0.345	298	31.3	0.299	12100	-110	61.6	5.19e-05	0.034	0.411	1110	24.8	0.125	0.426	0.0112	6.83	25600	2.85	3.88	3.45	9.71	4.28	0.249	-0.269	4.79	0.0615	22.9	6.35	3.88	0.0667	6.11	6.02	0.608	103	1830
27	0	10.3	-23	-20.6	22.4	31.4	31.6	0.00497	34.8	0.626	1.07	1.15	1.07	0.526	0.176	319	3.03	0.0832	13900	-316	56.8	0.000504	0.0416	0.615	1140	26.9	0.14	0.358	0.0121	6.68	2760	2.81	4.04	3.5	10.6	4.28	0.808	-0.687	4.98	0.0633	24.8	5.84	4.04	0.0705	6.47	6.38	0.757	39.3	210
28	1	9.39	-37.6	-35.1	22.8	25.9	26	0.00591	11.1	0.621	1.02	1.12	1.02	0.542	0.15	352	0.503	1.74	19500	-572	66.3	0.00286	0.043	0.657	1070	24.3	0.148	0.463	0.0117	6.7	475	3.46	3.74	3.43	10.3	4.3	0.678	-0.896	5.29	0.0633	28	6.13	3.74	0.0769	6.52	6.45	0.752	22	37.5
29	1	11.2	-4.7	-1.29	24.8	42.8	42.9	0.00566	11	0.574	0.992	1.08	0.992	0.599	0.199	418	0.412	0.0838	25500	-722	74.1	0.0032	0.0404	0.58	1050	25.8	0.156	0.483	0.0113	6.8	426	3.79	3.79	3.46	11.4	4.31	1.12	-1.03	5.46	0.063	29.9	6.2	3.79	0.0752	6.13	6.03	0.518	34.3	34.9
30	1	9.89	-38	-36.4	26.1	39.4	39.6	0.00393	5.6	0.573	1.01	1.07	1.01	0.6	0.115	439	0.197	0.208	29800	-697	92.7	0.00769	0.045	0.721	1190	33.4	0.233	0.471	0.0122	6.63	228	2.53	4.41	3.64	13.9	4.54	0.0665	-0.666	6.11	0.0512	37.3	8.17	4.41	0.0627	6.73	6.69	0.784	19.7	18
31	0	11.8	-34.2	-27.1	24.7	23.5	23.7	0.00825	41.4	0.572	1.03	1.09	1.03	0.612	0.128	436	2.75	0.402	29700	-907	71.2	0.000431	0.0443	0.697	881	17.8	0.12	0.6	0.0106	6.94	2730	5.17	3.05	3.17	8.49	4.16	2.04	-1.42	5.36	0.0735	28.7	5.06	3.05	0.0909	6.28	6.14	0.703	23.8	174
32	0	9.27	-26	-23.5	21.9	35.6	35.7	0.00611	54.6	0.545	1.05	1.12	1.05	0.509	0.183	307	4.45	0.557	20000	-371	72.8	0.000354	0.0412	0.604	772	15.2	0.0963	0.654	0.00887	7.19	4050	4.93	2.95	3.11	6.53	4.3	0.571	-0.627	5.04	0.0625	25.4	6.09	2.95	0.0782	6.61	6.54	0.612	45.8	232
33	0	10.9	-2.88	0.64	22.9	53	53.2	0.00511	27.2	0.575	1.05	1.15	1.05	0.541	0.176	333	2.1	0.12	14000	-355	55.2	0.000697	0.0416	0.614	1190	28.1	0.141	0.325	0.0122	6.68	1880	2.93	4.11	3.53	11.2	4.25	0.936	-0.724	4.9	0.0649	24	5.77	4.11	0.0715	6.5	6.39	0.792	49.7	154
34	0	9.73	-42.8	-41.9	22.2	18	17.7	0.00435	31.9	0.541	1.03	1.1	1.03	0.507	0.174	293	3.06	0.399	13800	-137	60.7	0.000552	0.0417	0.618	1190	29.4	0.151	0.347	0.0113	6.79	2500	2.71	4.21	3.56	11.7	4.34	0.364	-0.264	5.01	0.0596	25.1	6.29	4.21	0.0659	6.67	6.6	0.579	31.2	194
35	0	9.59	-52.3	-50.5	24.5	27.6	27.7	0.00872	52.5	0.577	1.04	1.12	1.04	0.542	0.171	352	3.11	0.356	46300	-531	108	0.000494	0.0419	0.623	522	8.99	0.0833	0.847	0.00765	7.5	3120	7.72	2.21	2.76	4.1	4.36	0.701	-0.503	5.58	0.065	31.1	5.12	2.21	0.0934	6.78	6.74	0.704	42.5	162
36	1	9.77	-33.6	-32.7	25.5	32.2	32.3	0.004	9.07	0.643	0.991	1.11	0.991	0.582	0.163	415	0.347	0.616	33600	-804	100	0.00444	0.0423	0.635	1040	26.1	0.196	0.588	0.0104	6.88	379	2.93	3.95	3.48	10.4	4.53	0.00058	-0.662	6.04	0.0509	36.4	8.09	3.95	0.0632	6.59	6.56	0.734	23.6	29.5
37	1	11.5	-1.73	6.17	21.2	66.9	67.2	0.00764	204	0.625	1.16	1.26	1.16	0.519	0.315	307	33.4	0.0947	11600	-343	44.8	4.11e-05	0.0352	0.44	999	17.1	0.0852	0.448	0.0128	6.67	27200	3.68	3.18	3.19	6.98	4	2	-1.05	4.29	0.0786	18.4	4.74	3.18	0.0874	6.82	6.66	0.653	74.3	1830
38	1	9.67	-4.44	-0.258	21.1	46.2	46.4	0.00891	180	0.569	1.13	1.3	1.13	0.513	0.427	306	19.2	0.518	19600	-655	63.5	7.23e-05	0.0311	0.344	744	10.9	0.0734	0.706	0.0103	7.03	16900	5.16	2.53	2.9	4.55	4.06	1.32	-1.12	4.62	0.0765	21.4	4.94	2.53	0.0944	6.22	6.1	0.547	85.1	899
39	1	8.19	-48.6	-48.1	24.2	39.5	39.5	0.00354	7.16	0.542	0.965	1.07	0.965	0.536	0.37	360	0.229	2.62	29700	-536	101	0.00756	0.0331	0.389	1090	29.7	0.208	0.547	0.0123	6.63	251	2.25	4.24	3.57	11.7	4.56	-0.383	-0.409	6.03	0.0491	36.3	8.54	4.24	0.0595	6.94	6.92	0.399	17.2	20.8
40	1	11.4	2.9	4.31	21.9	37.6	37.7	0.00705	437	0.537	1.06	1.1	1.06	0.516	0.14	300	118	0.133	13400	47.5	57.9	1.31e-05	0.0436	0.676	783	12.9	0.0718	0.635	0.00997	7.06	93900	4.61	2.73	3	5.45	4.13	1.09	-0.152	4.39	0.0709	19.3	5.28	2.73	0.084	5.96	5.82	0.628	66.6	4980
41	1	8.32	-93	-93.2	21.8	-27.9	-31	0.00635	104	0.57	1.08	1.17	1.08	0.448	0.239	231	12.9	0.0912	27900	659	90.3	0.000176	0.0385	0.526	656	12.4	0.0907	0.758	0.00753	7.43	8880	5.87	2.6	2.96	5.69	4.34	0.508	0.801	5.31	0.0593	28.2	6.63	2.6	0.0797	6.65	6.56	0.659	20.9	429
42	0	9.13	-49	-44.2	21.2	31.1	31	0.00852	116	0.623	1.09	1.17	1.09	0.508	0.205	304	13.6	7.73	22300	-688	67.4	0.000104	0.0401	0.571	767	12.6	0.0847	0.685	0.00976	7.08	11200	5.47	2.65	2.98	5.56	4.11	1.3	-1.1	4.86	0.0742	23.6	5.01	2.65	0.0923	6.85	6.76	0.755	62.7	604
43	1	9.8	16.4	17.4	22.1	58.3	58.4	0.00405	81.2	0.55	1.06	1.19	1.06	0.51	0.241	290	12.1	0.0425	12400	-173	59.6	0.000138	0.0384	0.524	1280	32.8	0.156	0.291	0.0114	6.78	9370	2.7	4.44	3.64	13	4.32	0.221	-0.289	4.94	0.0598	24.5	6.39	4.44	0.0637	6.13	6.05	0.695	59.7	752
44	1	9.8	-15.9	-13.7	23.1	43.1	43.2	0.00439	17.4	0.457	0.973	1.14	0.973	0.536	0.566	334	0.714	0.12	17500	-431	67.4	0.00217	0.0271	0.26	1170	29.5	0.162	0.391	0.0127	6.6	729	2.36	4.25	3.57	11.5	4.36	0.492	-0.649	5.24	0.0592	27.5	6.3	4.25	0.0663	6.52	6.45	0.306	29.8	59.4
45	1	6.85	-105	-105	18.7	-14	-16.8	0.0112	203	0.595	1.15	1.24	1.15	0.365	0.332	161	31.4	0.334	21100	719	75.2	7.6e-05	0.0345	0.424	535	6.14	0.0477	0.849	0.00851	7.33	18600	7.52	1.86	2.52	2.69	4.03	0.851	1.07	4.6	0.0771	21.1	5.47	1.86	0.106	7.02	6.93	0.545	170	623
46	1	4.83	-96.9	-97	18.5	17.8	15.9	0.00646	50.5	0.576	1.09	1.28	1.09	0.348	0.435	162	3.59	0.129	27000	524	105	0.000817	0.0309	0.338	568	9.95	0.0723	0.827	0.0072	7.48	2330	6.45	2.28	2.79	4.75	4.33	-0.164	0.595	5.37	0.0567	28.9	8.55	2.28	0.0804	7.45	7.37	0.537	119	113
47	0	9.21	-20.6	-20.3	22.8	24.6	24.5	0.00319	47.4	0.596	1.04	1.09	1.04	0.505	0.112	282	7.55	0.834	12700	-13.1	64.6	0.000245	0.0452	0.727	1460	44.4	0.208	0.185	0.0117	6.72	5580	2.22	5.19	3.85	17.5	4.42	-0.0653	-0.0221	5.25	0.0549	27.6	7.2	5.19	0.0565	6.21	6.17	0.783	19	449
48	0	9.45	-6.31	-6.34	22.6	23.1	23.1	0.00358	30.6	0.552	1.03	1.1	1.03	0.564	0.182	291	3.19	0.121	14900	-53	69.5	0.00056	0.0413	0.605	1290	35.1	0.179	0.328	0.0112	6.79	2470	2.55	4.62	3.69	13.8	4.4	-0.0145	-0.126	5.22	0.056	27.3	7.11	4.62	0.0598	5.59	3.88	0.589	25	201
49	0	8.94	-24.4	-24.2	22.9	40.4	40.4	0.00382	52.4	0.544	1.04	1.11	1.04	0.507	0.233	301	5.43	1.63	18300	-137	92.3	0.000339	0.0388	0.534	1000	20.5	0.143	0.636	0.00901	7.06	4470	3.08	3.53	3.32	8.03	4.43	-0.58	-0.125	5.36	0.0517	28.8	8.17	3.53	0.0618	6.66	6.65	0.529	38.7	305
50	0	9.67	-43	-41.6	22.5	25.2	25.3	0.00388	50.4	0.535	1.02	1.07	1.02	0.508	0.11	295	6.55	0.625	22000	-276	76.5	0.000264	0.0453	0.73	1140	27.6	0.152	0.47	0.0109	6.9	5400	2.56	4.1	3.52	10.8	4.39	0.301	-0.264	5.15	0.0574	26.5	6.52	4.1	0.0623	6.81	6.76	0.677	32.2	407
[truncated: 155 more columns]
